# Supplementary material for: Improving energy efficiency of electrochemical blackwater disinfection through sequential reduction of suspended solids and chemical oxygen demand
Source: Gates Open Res. 2019 Jan 23;2:50. Originally published 2018 Oct 5. [Version 2] doi: 10.12688/gatesopenres.12873.2 (PMC6350407; doi:10.12688/gatesopenres.12873.2)
Supplement: Supplementary file 1 [file gatesopenres-2-14010-s0000.tgz]

Archive with 1 entries (1 files):
- f6a3f83f-06b3-4a80-8f3d-00bd08546858_Figure_S1.tif
