# Supplementary material for: Improving energy efficiency of electrochemical blackwater disinfection through sequential reduction of suspended solids and chemical oxygen demand
Source: Gates Open Res. 2019 Jan 23;2:50. Originally published 2018 Oct 5. [Version 2] doi: 10.12688/gatesopenres.12873.2 (PMC6350407; doi:10.12688/gatesopenres.12873.2)
Supplement: Supplementary file 2 [file gatesopenres-2-14010-s0001.tgz]

Archive with 1 entries (1 files):
- 692d933e-a0bf-4dcd-8f0f-7b23238f500c_Figure_S2.tif
