# Supplementary material for: Improving energy efficiency of electrochemical blackwater disinfection through sequential reduction of suspended solids and chemical oxygen demand
Source: Gates Open Res. 2019 Jan 23;2:50. Originally published 2018 Oct 5. [Version 2] doi: 10.12688/gatesopenres.12873.2 (PMC6350407; doi:10.12688/gatesopenres.12873.2)
Supplement: Supplementary file 3 [file gatesopenres-2-14010-s0002.tgz]

Archive with 1 entries (1 files):
- 11f610d0-8968-44d2-8e65-40b181151904_Figure_S3.tif
